# Supplementary material for: Pb Transfer Preference of Arbuscular Mycorrhizal Fungus Rhizophagus irregularis in Morus alba under Different Light Intensities
Source: J Fungi (Basel). 2022 Nov 20;8(11):1224. doi: 10.3390/jof8111224 (PMC9694238; doi:10.3390/jof8111224)
Supplement: Supplementary file 1 [file jof-08-01224-s001.zip › Supplementary/Supplementary Table.xlsx]

## Sheet: Table S1
	Supplementary Table S1 Primer list of RT-qPCR.
	Gene name	Forward sequence 5’-3’	Reverse sequence 5’-3’	Tm	GenBank accession numbers
	MaActin	AAGTCATCACAATCGGAG	GGGAACATAGTTGAACCA	58.4	HM623866.2
	MaRPL	GGCTATGTGATTTACCGTGTT	TTGGTCCAGTATGAGTTGAGAA	58.4	XM_024171113.1
	MaABCG16	AACGGTGGTGTTGAAGATTTTG	TCGTTCTCGTTCACGGTGTAGT	60.3	OL631283
	MaABCG19	CAATCCCGCTTCCAGGCA	TAACACCGTCGTAAACCCAAT	55.9	OL631284
	RirAQP1	CTTGCTATTCCATTCAGTTTCGG	TTTTTTTTACTTTTTTGGGGTCC	60.3	KX697595
	RirAQP2	AGAGTCAGGAGGAGGAACAAGAG	CTAACTGCAATACCCAAAGCGAG	60.3	KX697596
	RirABC1	AGAGATAGAGAAACAAGTCAACCTG	TAATCATAATACCCACACCAGCATA	57	XM_025323943.1
	RirEF1α	AATCAGTTGAAATGCACCACGAAC	CGACGAATTTCTTTGACTGATACGTT	60.3	GQ205004.1

## Sheet: Table S2
	Supplementary Table S2 Correlation analysis between AM fungi colonization in the root, Pb, and light intensity with biomass, photosynthesis, and the relative expressions of genes in M. alba plants in different treatments.
		Light intensity	Root biomass	Shoot biomass	Root Pb concentration	Root Pb content	Shoot Pb concentration	Shoot Pb content	Height	Ground diameter	Photo	Cond	Ci	Trmmol	MaABCG16	MaABCG19	RirAPQ1	RirAQP2	RirABC1	Total colonization	Arbuscular colonization
	Light intensity	1	.751**	.751**	0.028	.431*	-0.25	.751**	.745**	.751**	.709**	.751**	-.612**	.751**	.751**	.751**	-.751**	-.751**	-.473*	.751**	.723**
	Root biomass	.751**	1	.583**	-0.277	0.026	-.438*	0.387	.751**	.828**	.800**	.428*	-.790**	.595**	.496*	.607**	-.714**	-.763**	-0.359	.763**	.636**
	Shoot biomass	.751**	.583**	1	-0.148	0.151	-0.161	.734**	.765**	.508*	.670**	.497*	-.537**	.480*	0.329	.492*	-.470*	-.680**	-.637**	.465*	.761**
	Root Pb concentration	0.028	-0.277	-0.148	1	.869**	.467*	0.234	-0.384	-0.351	-.470*	-0.086	.505*	0.05	0.384	0.274	0.017	0.342	0.361	-0.297	-0.35
	Root Pb content	.431*	0.026	0.151	.869**	1	0.351	.499*	-0.06	-0.029	-0.162	0.298	0.204	.412*	.663**	.597**	-0.306	0.02	0.111	0.036	0.002
	Shoot Pb concentration	-0.25	-.438*	-0.161	.467*	0.351	1	0.353	-0.228	-0.314	-0.323	-0.287	0.316	-0.203	-0.117	-0.1	0.012	.444*	0.177	-0.404	-0.288
	Shoot Pb content	.751**	0.387	.734**	0.234	.499*	0.353	1	.587**	.459*	.498*	.419*	-0.354	.457*	.482*	.543**	-.617**	-.487*	-0.373	.438*	.519**
	Height	.745**	.751**	.765**	-0.384	-0.06	-0.228	.587**	1	.723**	.789**	.485*	-.742**	.503*	0.34	0.374	-.627**	-.693**	-.577**	.659**	.774**
	Ground diameter	.751**	.828**	.508*	-0.351	-0.029	-0.314	.459*	.723**	1	.847**	.513*	-.810**	.532**	.431*	.449*	-.724**	-.775**	-.520**	.783**	.662**
	Photo	.709**	.800**	.670**	-.470*	-0.162	-0.323	.498*	.789**	.847**	1	.507*	-.793**	.437*	0.281	.428*	-.629**	-.837**	-.611**	.745**	.805**
	Cond	.751**	.428*	.497*	-0.086	0.298	-0.287	.419*	.485*	.513*	.507*	1	-.530**	.478*	.572**	.615**	-0.367	-.601**	-.447*	.451*	.603**
	Ci	-.612**	-.790**	-.537**	.505*	0.204	0.316	-0.354	-.742**	-.810**	-.793**	-.530**	1	-.410*	-0.285	-.419*	.589**	.735**	0.382	-.591**	-.552**
	Trmmol	.751**	.595**	.480*	0.05	.412*	-0.203	.457*	.503*	.532**	.437*	.478*	-.410*	1	.665**	.637**	-.726**	-0.39	-0.403	.592**	.573**
	MaABCG16	.751**	.496*	0.329	0.384	.663**	-0.117	.482*	0.34	.431*	0.281	.572**	-0.285	.665**	1	.664**	-.690**	-0.39	-0.062	.477*	0.249
	MaABCG19	.751**	.607**	.492*	0.274	.597**	-0.1	.543**	0.374	.449*	.428*	.615**	-.419*	.637**	.664**	1	-.486*	-.523**	-0.221	0.385	0.4
	RirAPQ1	-.751**	-.714**	-.470*	0.017	-0.306	0.012	-.617**	-.627**	-.724**	-.629**	-0.367	.589**	-.726**	-.690**	-.486*	1	.532**	0.223	-.741**	-.482*
	RirAQP2	-.751**	-.763**	-.680**	0.342	0.02	.444*	-.487*	-.693**	-.775**	-.837**	-.601**	.735**	-0.39	-0.39	-.523**	.532**	1	.579**	-.610**	-.716**
	RirABC1	-.473*	-0.359	-.637**	0.361	0.111	0.177	-0.373	-.577**	-.520**	-.611**	-.447*	0.382	-0.403	-0.062	-0.221	0.223	.579**	1	-0.279	-.803**
	Total colonization	.751**	.763**	.465*	-0.297	0.036	-0.404	.438*	.659**	.783**	.745**	.451*	-.591**	.592**	.477*	0.385	-.741**	-.610**	-0.279	1	.643**
	Arbuscular colonization	.723**	.636**	.761**	-0.35	0.002	-0.288	.519**	.774**	.662**	.805**	.603**	-.552**	.573**	0.249	0.4	-.482*	-.716**	-.803**	.643**	1

## Sheet: Table S3
	Supplementary Table S3 ANOVA analysis
		F value	P value
	Root biomass	73.938	5.42697e-11
	Shoot biomass	14.7864	6.68224e-06
	Root Pb concentration	17.3	2.32445e-06
	Root Pb content	26.2641	1.24647e-07
	Shoot Pb concentration	18.556	1.43847e-06
	Shoot Pb content	11.5541	3.30735e-05
	Height	9.29167	0.00012667
	Ground diameter	23.1799	3.03925e-07
	Photo	23.9629	2.40078e-07
	Cond	6.28105	0.00116181
	Ci	15.6642	4.54838e-06
	Trmmol	7.28348	0.00051906
	MaABCG16	17.3983	2.23639e-06
	MaABCG19	8.2887	0.000248585
	RirAPQ1	58.6605	3.19324e-10
	RirAQP2	30.5058	4.21802e-08
	RirABC1	5.77313	0.00180375
	Total colonization	9.77897	9.30416e-05
	Arbuscular colonization	48.561	1.33735e-09
